# Supplementary material for: Quantitative Real-Time Analysis of Differentially Expressed Genes in Peripheral Blood Samples of Hypertension Patients
Source: Genes (Basel). 2022 Jan 21;13(2):187. doi: 10.3390/genes13020187 (PMC8872078; doi:10.3390/genes13020187)
Supplement: Supplementary file 1 [file genes-13-00187-s001.zip]

Archive with 1 entries (1 files):
- genes-1488875-supplementary.pdf
